# Supplementary material for: Association between zinc and chronic hepatitis: A 2-sample Mendelian randomization study
Source: Medicine (Baltimore). 2026 Jan 23;105(4):e44494. doi: 10.1097/MD.0000000000044494 (PMC12851721; doi:10.1097/MD.0000000000044494)
Supplement: Supplementary file 1 [file medi-105-e44494-s001.xlsx]

## Sheet: Supplementary File 1
id.exposure	id.outcome	outcome	exposure	method	nsnp	b	se	pval	lo_ci	up_ci	or	or_lci95	or_uci95
ieu-a-1073	87vBJb	CHRONHEP	Copper	MR Egger	6	0.0753673	0.0795114	0.396864	-0.080475	0.23121	1.07828	0.922678	1.26012
ieu-a-1073	87vBJb	CHRONHEP	Copper	Weighted median	6	0.0613585	0.0711725	0.388627	-0.0781397	0.200857	1.06328	0.924835	1.22245
ieu-a-1073	87vBJb	CHRONHEP	Copper	Inverse variance weighted	6	0.0485744	0.0574793	0.398068	-0.064085	0.161234	1.04977	0.937925	1.17496
ieu-a-1073	87vBJb	CHRONHEP	Copper	Simple mode	6	-0.00242933	0.11626	0.984137	-0.230299	0.22544	0.997574	0.794296	1.25287
ieu-a-1073	87vBJb	CHRONHEP	Copper	Weighted mode	6	0.0644189	0.0661866	0.375109	-0.0653069	0.194145	1.06654	0.93678	1.21427
ieu-a-1077	87vBJb	CHRONHEP	Selenium	MR Egger	6	0.0446755	0.291348	0.885555	-0.526368	0.615719	1.04569	0.590747	1.85099
ieu-a-1077	87vBJb	CHRONHEP	Selenium	Weighted median	6	0.0754681	0.119908	0.529097	-0.159551	0.310487	1.07839	0.852527	1.36409
ieu-a-1077	87vBJb	CHRONHEP	Selenium	Inverse variance weighted	6	0.0966781	0.123981	0.435519	-0.146324	0.33968	1.10151	0.863878	1.4045
ieu-a-1077	87vBJb	CHRONHEP	Selenium	Simple mode	6	-0.0782033	0.192897	0.701938	-0.456282	0.299876	0.924776	0.633635	1.34969
ieu-a-1077	87vBJb	CHRONHEP	Selenium	Weighted mode	6	0.0519421	0.125101	0.695209	-0.193255	0.297139	1.05331	0.824272	1.346
ieu-a-1079	87vBJb	CHRONHEP	Zinc	MR Egger	8	-0.52884	0.327466	0.15745	-1.17067	0.112994	0.589288	0.310158	1.11963
ieu-a-1079	87vBJb	CHRONHEP	Zinc	Weighted median	8	-0.168264	0.128423	0.190115	-0.419973	0.0834439	0.84513	0.657065	1.08702
ieu-a-1079	87vBJb	CHRONHEP	Zinc	Inverse variance weighted	8	-0.215796	0.0945464	0.0224635	-0.401107	-0.0304853	0.805899	0.669578	0.969975
ieu-a-1079	87vBJb	CHRONHEP	Zinc	Simple mode	8	-0.140899	0.216065	0.535146	-0.564386	0.282588	0.868577	0.568709	1.32656
ieu-a-1079	87vBJb	CHRONHEP	Zinc	Weighted mode	8	-0.149782	0.178595	0.429362	-0.499827	0.200264	0.860896	0.606635	1.22173
ukb-b-11349	87vBJb	CHRONHEP	Folate	MR Egger	12	-2.92646	0.911525	0.00932399	-4.71305	-1.13987	0.0535864	0.00897737	0.319861
ukb-b-11349	87vBJb	CHRONHEP	Folate	Weighted median	12	-0.67594	0.562316	0.229338	-1.77808	0.426199	0.508678	0.168962	1.53143
ukb-b-11349	87vBJb	CHRONHEP	Folate	Inverse variance weighted	12	-0.248267	0.56031	0.657702	-1.34647	0.84994	0.780152	0.260156	2.33951
ukb-b-11349	87vBJb	CHRONHEP	Folate	Simple mode	12	-0.503988	0.827516	0.554869	-2.12592	1.11794	0.604116	0.119323	3.05856
ukb-b-11349	87vBJb	CHRONHEP	Folate	Weighted mode	12	-0.706714	0.729135	0.35325	-2.13582	0.722391	0.493262	0.118148	2.05935
ukb-b-16202	87vBJb	CHRONHEP	Carotene	MR Egger	15	1.69517	0.841812	0.0652168	0.045221	3.34512	5.44758	1.04626	28.364
ukb-b-16202	87vBJb	CHRONHEP	Carotene	Weighted median	15	-0.134054	0.520196	0.796639	-1.15364	0.885529	0.874543	0.315487	2.42427
ukb-b-16202	87vBJb	CHRONHEP	Carotene	Inverse variance weighted	15	0.146167	0.387862	0.706283	-0.614043	0.906377	1.15739	0.541158	2.47534
ukb-b-16202	87vBJb	CHRONHEP	Carotene	Simple mode	15	-0.161993	0.935959	0.865068	-1.99647	1.67249	0.850447	0.135813	5.32539
ukb-b-16202	87vBJb	CHRONHEP	Carotene	Weighted mode	15	-0.251719	0.815371	0.762083	-1.84985	1.34641	0.777463	0.157261	3.8436
ukb-b-17881	87vBJb	CHRONHEP	Potassium	MR Egger	14	-0.282234	1.58982	0.862057	-3.39827	2.83381	0.754097	0.0334309	17.0101
ukb-b-17881	87vBJb	CHRONHEP	Potassium	Weighted median	14	0.0826217	0.676379	0.902778	-1.24308	1.40833	1.08613	0.288494	4.0891
ukb-b-17881	87vBJb	CHRONHEP	Potassium	Inverse variance weighted	14	0.257296	0.542924	0.635566	-0.806835	1.32143	1.29343	0.446268	3.74876
ukb-b-17881	87vBJb	CHRONHEP	Potassium	Simple mode	14	-0.0151056	1.22461	0.990346	-2.41535	2.38514	0.985008	0.089336	10.8606
ukb-b-17881	87vBJb	CHRONHEP	Potassium	Weighted mode	14	0.132866	1.22322	0.915163	-2.26465	2.53038	1.1421	0.103867	12.5583
ukb-b-18593	87vBJb	CHRONHEP	Vitamin D	MR Egger	13	0.258796	1.52748	0.868537	-2.73507	3.25266	1.29537	0.0648893	25.8592
ukb-b-18593	87vBJb	CHRONHEP	Vitamin D	Weighted median	13	-0.739416	0.574402	0.197997	-1.86524	0.386412	0.477393	0.154858	1.47169
ukb-b-18593	87vBJb	CHRONHEP	Vitamin D	Inverse variance weighted	13	-0.458506	0.420595	0.275653	-1.28287	0.36586	0.632228	0.27724	1.44175
ukb-b-18593	87vBJb	CHRONHEP	Vitamin D	Simple mode	13	-0.889234	0.938063	0.361857	-2.72784	0.94937	0.410971	0.0653605	2.58408
ukb-b-18593	87vBJb	CHRONHEP	Vitamin D	Weighted mode	13	-0.744406	0.846194	0.396292	-2.40295	0.914135	0.475017	0.0904511	2.49462
ukb-b-19390	87vBJb	CHRONHEP	Vitamin C	MR Egger	10	-0.500185	1.50294	0.747836	-3.44595	2.44558	0.606419	0.0318746	11.5372
ukb-b-19390	87vBJb	CHRONHEP	Vitamin C	Weighted median	10	-0.174579	0.66931	0.79422	-1.48643	1.13727	0.83981	0.226179	3.11824
ukb-b-19390	87vBJb	CHRONHEP	Vitamin C	Inverse variance weighted	10	-0.169368	0.54646	0.756609	-1.24043	0.901694	0.844198	0.28926	2.46377
ukb-b-19390	87vBJb	CHRONHEP	Vitamin C	Simple mode	10	-0.647364	1.1088	0.573667	-2.82062	1.52589	0.523424	0.0595692	4.59923
ukb-b-19390	87vBJb	CHRONHEP	Vitamin C	Weighted mode	10	0.149441	0.862666	0.866303	-1.54138	1.84027	1.16118	0.214085	6.29821
ukb-b-19524	87vBJb	CHRONHEP	Vitamin B12	MR Egger	8	0.260407	1.50557	0.868368	-2.69051	3.21132	1.29746	0.0678466	24.8118
ukb-b-19524	87vBJb	CHRONHEP	Vitamin B12	Weighted median	8	-0.230106	0.703967	0.743766	-1.60988	1.14967	0.79445	0.199911	3.15715
ukb-b-19524	87vBJb	CHRONHEP	Vitamin B12	Inverse variance weighted	8	-0.37469	0.595021	0.528885	-1.54093	0.791551	0.687502	0.214182	2.20682
ukb-b-19524	87vBJb	CHRONHEP	Vitamin B12	Simple mode	8	0.117655	1.09626	0.917543	-2.03101	2.26632	1.12486	0.131203	9.64386
ukb-b-19524	87vBJb	CHRONHEP	Vitamin B12	Weighted mode	8	-0.206223	0.922104	0.829421	-2.01355	1.6011	0.813652	0.133514	4.95849
ukb-b-20447	87vBJb	CHRONHEP	Iron	MR Egger	11	0.121251	1.36878	0.931353	-2.56156	2.80406	1.12891	0.0771842	16.5116
ukb-b-20447	87vBJb	CHRONHEP	Iron	Weighted median	11	-0.555549	0.638367	0.384155	-1.80675	0.695651	0.573757	0.164187	2.00501
ukb-b-20447	87vBJb	CHRONHEP	Iron	Inverse variance weighted	11	-0.0885003	0.470884	0.85092	-1.01143	0.834432	0.915303	0.363697	2.30351
ukb-b-20447	87vBJb	CHRONHEP	Iron	Simple mode	11	-1.01325	1.09217	0.375393	-3.1539	1.12741	0.363038	0.0426853	3.08764
ukb-b-20447	87vBJb	CHRONHEP	Iron	Weighted mode	11	-1.03056	1.12159	0.379808	-3.22887	1.16775	0.356807	0.0396023	3.21474
ukb-b-7372	87vBJb	CHRONHEP	Magnesium	MR Egger	17	-0.642103	1.08359	0.562297	-2.76594	1.48174	0.526185	0.0629166	4.40059
ukb-b-7372	87vBJb	CHRONHEP	Magnesium	Weighted median	17	0.342924	0.596031	0.565057	-0.825297	1.51115	1.40906	0.438105	4.53192
ukb-b-7372	87vBJb	CHRONHEP	Magnesium	Inverse variance weighted	17	-0.138477	0.539818	0.797545	-1.19652	0.919566	0.870683	0.302244	2.5082
ukb-b-7372	87vBJb	CHRONHEP	Magnesium	Simple mode	17	0.889571	1.15074	0.450767	-1.36588	3.14502	2.43409	0.255156	23.2202
ukb-b-7372	87vBJb	CHRONHEP	Magnesium	Weighted mode	17	0.831232	1.06245	0.44542	-1.25116	2.91363	2.29615	0.286171	18.4235
ukb-b-7864	87vBJb	CHRONHEP	Vitamin B6	MR Egger	17	-0.598665	0.991312	0.554926	-2.54164	1.34431	0.549545	0.0787375	3.83552
ukb-b-7864	87vBJb	CHRONHEP	Vitamin B6	Weighted median	17	0.829868	0.576535	0.150036	-0.300141	1.95988	2.29302	0.740714	7.09845
ukb-b-7864	87vBJb	CHRONHEP	Vitamin B6	Inverse variance weighted	17	0.522099	0.438028	0.233288	-0.336435	1.38063	1.68556	0.714312	3.97742
ukb-b-7864	87vBJb	CHRONHEP	Vitamin B6	Simple mode	17	0.836336	1.07621	0.448432	-1.27304	2.94572	2.3079	0.279978	19.0243
ukb-b-7864	87vBJb	CHRONHEP	Vitamin B6	Weighted mode	17	0.836336	1.1572	0.480283	-1.43178	3.10446	2.3079	0.238883	22.2971
ukb-b-8951	87vBJb	CHRONHEP	Calcium	MR Egger	19	1.35389	1.50768	0.381733	-1.60117	4.30894	3.87244	0.20166	74.362
ukb-b-8951	87vBJb	CHRONHEP	Calcium	Weighted median	19	0.0671858	0.531181	0.899349	-0.973929	1.1083	1.06949	0.377597	3.02921
ukb-b-8951	87vBJb	CHRONHEP	Calcium	Inverse variance weighted	19	0.541438	0.386595	0.161355	-0.216288	1.29916	1.71848	0.805503	3.66623
ukb-b-8951	87vBJb	CHRONHEP	Calcium	Simple mode	19	-0.283162	1.04125	0.788759	-2.32401	1.75769	0.753397	0.0978802	5.79901
ukb-b-8951	87vBJb	CHRONHEP	Calcium	Weighted mode	19	-0.356894	1.00384	0.726324	-2.32441	1.61062	0.699847	0.0978411	5.00593
ukb-b-9596	87vBJb	CHRONHEP	Vitamin A	MR Egger	11	-50.8601	42.0074	0.256828	-133.195	31.4744	8.16056e-23	1.4266e-58	4.66808e+13
ukb-b-9596	87vBJb	CHRONHEP	Vitamin A	Weighted median	11	10.8924	12.5146	0.384095	-13.6362	35.421	53766.1	1.19641e-06	2416218303147910
ukb-b-9596	87vBJb	CHRONHEP	Vitamin A	Inverse variance weighted	11	-0.292814	11.7256	0.980077	-23.275	22.6894	0.746161	7.79475e-11	7.14271e+09
ukb-b-9596	87vBJb	CHRONHEP	Vitamin A	Simple mode	11	24.4194	20.396	0.258814	-15.5568	64.3956	4.02918e+10	1.75301e-07	9.26081e+27
ukb-b-9596	87vBJb	CHRONHEP	Vitamin A	Weighted mode	11	23.0389	19.1658	0.257023	-14.526	60.6038	1.0131e+10	4.9139e-07	2.08871e+26

## Sheet: Supplementary File 2
id.exposure	id.outcome	outcome	exposure	egger_intercept	se	pval
ieu-a-1073	87vBJb	CHRONHEP	Copper	-0.0136835	0.0280576	0.65129
ieu-a-1077	87vBJb	CHRONHEP	Selenium	0.0124725	0.0615537	0.849316
ieu-a-1079	87vBJb	CHRONHEP	Zinc	0.064379	0.0644771	0.356597
ukb-b-11349	87vBJb	CHRONHEP	Folate	0.125199	0.0378987	0.00796612
ukb-b-16202	87vBJb	CHRONHEP	Carotene	-0.0726164	0.0350252	0.0585831
ukb-b-17881	87vBJb	CHRONHEP	Potassium	0.0206429	0.0569002	0.72307
ukb-b-18593	87vBJb	CHRONHEP	Vitamin D	-0.0308915	0.0632401	0.634802
ukb-b-19390	87vBJb	CHRONHEP	Vitamin C	0.0139091	0.0583387	0.817549
ukb-b-19524	87vBJb	CHRONHEP	Vitamin B12	-0.0305485	0.0657417	0.658548
ukb-b-20447	87vBJb	CHRONHEP	Iron	-0.00752486	0.0461081	0.873966
ukb-b-7372	87vBJb	CHRONHEP	Magnesium	0.0242803	0.0449494	0.59701
ukb-b-7864	87vBJb	CHRONHEP	Vitamin B6	0.0502688	0.040054	0.228671
ukb-b-8951	87vBJb	CHRONHEP	Calcium	-0.0282386	0.0505802	0.583923
ukb-b-9596	87vBJb	CHRONHEP	Vitamin A	0.0998888	0.0798613	0.242553

## Sheet: Supplementary File 3
id.exposure	id.outcome	outcome	exposure	method	nsnp	b	se	pval	lo_ci	up_ci	or	or_lci95	or_uci95
ieu-a-1079	87vBJb	CHRONHEP	Zinc	MR Egger	8	-0.52884	0.327466	0.15745	-1.17067	0.112994	0.589288	0.310158	1.11963
ieu-a-1079	87vBJb	CHRONHEP	Zinc	Weighted median	8	-0.168264	0.128423	0.190115	-0.419973	0.0834439	0.84513	0.657065	1.08702
ieu-a-1079	87vBJb	CHRONHEP	Zinc	Inverse variance weighted	8	-0.215796	0.0945464	0.0224635	-0.401107	-0.0304853	0.805899	0.669578	0.969975
ieu-a-1079	87vBJb	CHRONHEP	Zinc	Simple mode	8	-0.140899	0.216065	0.535146	-0.564386	0.282588	0.868577	0.568709	1.32656
ieu-a-1079	87vBJb	CHRONHEP	Zinc	Weighted mode	8	-0.149782	0.178595	0.429362	-0.499827	0.200264	0.860896	0.606635	1.22173

## Sheet: Supplementary File 4
id.exposure	id.outcome	outcome	exposure	egger_intercept	se	pval
v7lZPI	yTiSwE	CHRONHEP	Zinc	0.064379	0.0644771	0.356597

## Sheet: Supplementary File 5
id.exposure	id.outcome	outcome	exposure	method	Q	Q_df	Q_pval
v7lZPI	yTiSwE	CHRONHEP	Zinc	MR Egger	3.66568	6	0.721812
v7lZPI	yTiSwE	CHRONHEP	Zinc	Inverse variance weighted	4.66264	7	0.701055

## Sheet: Supplementary File 6
	RSSobs	Pvalue
1	7.66988	0.611

## Sheet: Supplementary File 7
no outlier SNP

## Sheet: Supplementary File 8
id.exposure	exposure	id.outcome	outcome	nsnp	b	se	pval	lo_ci	up_ci	or	or_lci95	or_uci95
ieu-a-1079	Zinc || id:ieu-a-1079	LBYzrT	outcome	2	-0.252778	0.0831009	0.00235151	-0.415656	-0.0899005	0.77664	0.659907	0.914022
ukb-b-18593	Vitamin D || id:ukb-b-18593	LBYzrT	outcome	0	-1.19487	0.65036	0.0661731	-2.46958	0.079832	0.302742	0.0846206	1.08311
ukb-b-20447	Iron || id:ukb-b-20447	LBYzrT	outcome	0	0.583728	0.732327	0.425401	-0.851633	2.01909	1.79271	0.426717	7.53146

## Sheet: Supplementary File 9
Q	heterPvalue	Intercept	pleiotropyPvalue
10.2192	0.675919	-0.0088496	0.689527
